# Supplementary material for: The clinical value of peripheral immune cell counts in pancreatic cancer
Source: PLoS One. 2020 Jun 15;15(6):e0232043. doi: 10.1371/journal.pone.0232043 (PMC7295193; doi:10.1371/journal.pone.0232043)
Supplement: S1 Data — (XLS) [file pone.0232043.s001.xls]

## Sheet: Work Area
Case No	WBC	Neutrophil	Lymphocyte	Monocyte	Eosinophil	Platelets	Liver Mets	Lung Mets	Peritoneum Mets	Brain Mets	Bone Mets	Clin, Stage Group	Date of Dx	Vital Status	Last Contact Date/DODth	Sex	Age at Dx (Datedif(DOB;DODth/DLstContact))	Primary Site	Patient History, Tobacco	Treatment (CTX)	Text, Chemotherapy
1	10.4	80	15	5		332						IV	2006-08-13	DEAD	2006-09-15	FEMALE	61	PANCREAS HEAD	NEVER USED	NO
2	7.7	63	25	9	3	296						III	2006-10-04	DEAD	2006-12-13	MALE	55	PANCREAS HEAD	NEVER USED	YES	5-FU PROTOCOL
3	6.5	75	15	10		300	NO	NO	NO	NO	NO	III	2007-01-24	DEAD	2007-02-18	FEMALE	56	PANCREAS HEAD	UNKNOWN	NO
4	34.7	85	10	5		456	YES	NO	YES	NO	NO	IV	2007-02-06	DEAD	2007-02-21	FEMALE	59	PANCREAS NOS	NEVER USED	NO
5	7.9	75	19	5	1	234	NO	NO	NO	NO	NO	III	2007-01-08	DEAD	2007-04-20	MALE	67	PANCREAS HEAD	CIGARETTE SMOKER, CURRENT	YES	GEMZAR
6	11.5	75	15	10		177	YES	NO	NO	NO	NO	IV	2007-01-21	DEAD	2007-05-20	FEMALE	53	PANCREAS TAIL	PREVIOUS USE	YES	GEMZAR
7	14.8	75	20	5		333	YES	NO	YES	NO	NO	IV	2007-05-06	DEAD	2007-05-22	MALE	43	PANCREAS OVERLAPPING	UNKNOWN	NO
8	5.3	75	15	10		242	YES	YES	NO	NO	NO	IV	2007-05-01	DEAD	2007-06-12	MALE	86	PANCREAS OVERLAPPING	NEVER USED	NO
9	8.3	60	30	7	3	273	NO	NO	NO	NO	YES	IV	2007-03-07	DEAD	2007-06-14	MALE	77	PANCREAS HEAD	NEVER USED	NO
10	9.1	74	16	7	3	257	NO	NO	NO	NO	NO	III	2007-01-31	DEAD	2007-06-30	FEMALE	75	PANCREAS NOS	NEVER USED	YES	GEMZAR
11	6.1	66	20	10	4	231	YES	NO	NO	NO	NO	IV	2007-05-22	DEAD	2007-06-30	MALE	54	PANCREAS HEAD	PREVIOUS USE	NO
12	29.3	87	6	7		637	YES	NO	NO	NO	NO	IV	2007-07-24	DEAD	2007-08-07	MALE	56	PANCREAS HEAD	CIGARETTE SMOKER, CURRENT	NO
13	4.1	64	26	6	1	70	NO	NO	NO	NO	NO	III	2007-06-11	DEAD	2007-08-13	MALE	40	PANCREAS HEAD	PREVIOUS USE	YES	FOLFOX
14	5.2	70	21	7	2	280	NO	NO	NO	NO	NO	III	2006-07-12	DEAD	2007-09-07	MALE	49	PANCREAS HEAD	CIGARETTE SMOKER, CURRENT	YES	5-FU PROTOCOL
15	16.4	80	8	10	2	413	YES	NO	NO	NO	NO	IV	2007-09-18	DEAD	2007-10-10	FEMALE	34	PANCREAS NOS	NEVER USED	NO
16	4.4	49	43	7	1	331	NO	YES	NO	NO	YES	IV	2007-04-15	DEAD	2007-10-12	FEMALE	45	PANCREAS HEAD	NEVER USED	YES	GEMZAR
17	9.7	55	35	10		205	NO	NO	NO	NO	NO	III	2007-01-06	DEAD	2007-10-29	MALE	66	PANCREAS HEAD	CIGARETTE SMOKER, CURRENT	YES	GEMZAR
18	15	91	6	3		254						IV	2007-11-19	DEAD	2007-11-25	MALE	58	PANCREAS HEAD	CIGARETTE SMOKER, CURRENT	NO
19	7.2	78	15	7		213	NO	NO	NO	NO	NO	III	2007-05-02	DEAD	2007-11-26	MALE	72	PANCREAS BODY	CIGARETTE SMOKER, CURRENT	YES	GEMZAR
20	4.9	60	30	8	2	198	NO	NO	NO	NO	NO	III	2007-01-06	DEAD	2007-12-19	FEMALE	69	PANCREAS BODY	NEVER USED	NO
21	8.2	77	20	3		324	NO	NO	NO	NO	NO	III	2007-07-09	DEAD	2007-12-23	FEMALE	50	PANCREAS HEAD	NEVER USED	NO
22	11.5	66	24	8	2	213	YES	NO	NO	NO	NO	IV	2007-07-01	DEAD	2007-12-30	MALE	56	PANCREAS BODY	NEVER USED	YES	GEMZAR
23	11.1	80	14	5	1	338	YES	NO	NO	NO	YES	IV	2007-11-28	DEAD	2008-01-02	FEMALE	66	PANCREAS HEAD	NEVER USED	NO
24	28.8	90	6	4		145	NO	NO	YES	NO	NO	IV	2008-01-09	DEAD	2008-01-19	MALE	64	PANCREAS TAIL	PREVIOUS USE	NO
25	13	80	10	10		344	NO	NO	NO	NO	NO	III	2007-12-08	DEAD	2008-03-10	MALE	64	PANCREAS NOS	CIGARETTE SMOKER, CURRENT	NO
26	9.7	76	18	6		344	YES	NO	NO	NO	NO	IV	2007-12-09	DEAD	2008-03-15	MALE	69	PANCREAS NOS	PREVIOUS USE	YES	GEMZAR
27	8.5	59	33	7	1	353	NO	NO	NO	NO	NO	III	2007-07-01	DEAD	2008-05-21	MALE	60	PANCREAS HEAD	PREVIOUS USE	YES	GEMZAR
28	8.5	70	19	10	1	312	YES	NO	YES	NO	NO	IV	2008-04-02	DEAD	2008-05-27	MALE	48	PANCREAS OVERLAPPING	PREVIOUS USE	YES	GEMZAR + XELODA
29	15.6	67	20	7	6	344	YES	NO	NO	NO	NO	IV	2008-03-17	DEAD	2008-06-05	MALE	47	PANCREAS NOS	CIGARETTE SMOKER, CURRENT	YES	GEMZAR
30	17.1	88	4	8		459	YES	YES	NO	NO	NO	IV	2008-05-07	DEAD	2008-06-16	MALE	65	PANCREAS TAIL	CIGARETTE SMOKER, CURRENT	NO
31	9	85	8	7		175	YES	YES	NO	NO	NO	IV	2008-05-14	DEAD	2008-06-25	FEMALE	65	PANCREAS BODY	PREVIOUS USE	NO
32	8.8	55	30	15		215	YES	YES	NO	NO	NO	IV	2008-05-04	DEAD	2008-06-27	MALE	65	PANCREAS OVERLAPPING	CIGARETTE SMOKER, CURRENT	YES	GEMZAR
33	7.2	62	28	10		260	NO	NO	NO	NO	NO	IV	2006-07-25	DEAD	2008-07-22	MALE	64	PANCREAS HEAD	NEVER USED	YES	GEMZAR
34	9.1	70	18	9	3	315	YES	NO	YES	NO	NO	IV	2008-07-15	DEAD	2008-08-02	FEMALE	70	PANCREAS OVERLAPPING	PREVIOUS USE	NO
35	3.3	65	21	13	1	212	NO	NO	NO	NO	NO	III	2007-11-12	DEAD	2008-08-20	MALE	67	PANCREAS HEAD	UNKNOWN	NO
36	7.7	56	36	7	1	297	YES	YES	NO	NO	NO	IV	2008-06-28	DEAD	2008-09-03	FEMALE	61	PANCREAS NOS	NEVER USED	YES	GEMZAR
37	8.1	70	20	8	2	362	YES	YES	NO	NO	NO	IV	2008-09-16	DEAD	2008-10-04	MALE	35	PANCREAS NOS	CIGARETTE SMOKER, CURRENT	YES	GEMZAR
38	8.3	80	14	6		653	NO	NO	NO	NO	NO	II	2008-10-12	DEAD	2008-11-11	MALE	74	PANCREAS HEAD	UNKNOWN	YES	GEMZAR
39	5.5	35	50	10	5	220	NO	NO	NO	NO	NO	III	2008-06-08	DEAD	2008-11-18	MALE	57	PANCREAS HEAD	CIGARETTE SMOKER, CURRENT	YES	GEMZAR
40	10.3	71	16	13		768	YES	YES	NO	NO	NO	IV	2008-10-12	DEAD	2008-11-22	MALE	51	PANCREAS TAIL	CIGARETTE SMOKER, CURRENT	NO
41	13	66	24	7	3	421	NO	NO	NO	NO	NO	III	2007-09-10	DEAD	2008-11-24	MALE	62	PANCREATIC DUCT	NEVER USED	YES	5-FU PROTOCOL
42	6.9	53	39	7	1	271	NO	NO	NO	NO	NO	III	2007-12-29	DEAD	2008-11-28	FEMALE	76	PANCREAS HEAD	NEVER USED	YES	GEMZAR
43	7.7	74	19	7		729	NO	NO	NO	NO	NO	III	2008-10-20	DEAD	2008-12-01	FEMALE	58	PANCREAS HEAD	NEVER USED	NO
44	7	69	21	8	2	167	YES	NO	NO	NO	YES	IV	2007-09-19	DEAD	2008-12-21	MALE	53	PANCREAS NOS	NEVER USED	YES	GEMZAR
45	9.3	85	10	3		398	NO	NO	NO	NO	NO	III	2008-11-08	DEAD	2009-01-21	MALE	75	PANCREAS HEAD	NEVER USED	NO
46	9.7	80	13	7		231	NO	NO	NO	NO	NO	IV	2008-07-31	DEAD	2009-02-06	MALE	63	PANCREAS HEAD	PREVIOUS USE	YES	GEMZAR
47	9	62	28	8	2	286	NO	NO	NO	NO	NO	I	2009-01-23	DEAD	2009-02-10	FEMALE	42	PANCREAS TAIL	NEVER USED	NO
48	9.5	64	30	5	1	299	YES	NO	NO	NO	NO	IV	2008-10-28	DEAD	2009-03-19	MALE	43	PANCREAS TAIL	UNKNOWN	YES	GEMZAR
49	5.9	75	15	6	4	130	NO	NO	NO	NO	NO	III	2009-03-28	DEAD	2009-04-14	MALE	60	PANCREAS BODY	PREVIOUS USE	NO
50	8.2	66	30	4		191	NO	NO	NO	NO	NO	III	2008-09-07	DEAD	2009-04-28	MALE	53	PANCREAS NOS	CIGARETTE SMOKER, CURRENT	YES	GEMZAR
51	14.7	85	10	5		289	NO	NO	NO	NO	NO	III	2009-03-25	DEAD	2009-05-07	MALE	76	PANCREAS NOS	CIGARETTE SMOKER, CURRENT	NO
52	16.4	57	24	8	1	455	NO	NO	NO	NO	NO	II	2007-12-08	DEAD	2009-06-17	MALE	65	PANCREAS HEAD	CIGARETTE SMOKER, CURRENT	YES	5-FU + GEMZAR
53	9	67	26	7		263	NO	NO	NO	NO	NO	III	2009-06-13	DEAD	2009-07-14	FEMALE	24	ISLETS OF LANGERHANS	NEVER USED	NO
54	5.9	78	10	11	1	171	YES	NO	NO	NO	NO	IV	2009-06-22	DEAD	2009-07-19	MALE	59	PANCREAS NOS	CIGARETTE SMOKER, CURRENT	YES	GEMZAR
55	6.3	60	22	10	8	236	NO	YES	NO	NO	NO	IV	2009-07-11	DEAD	2009-08-11	MALE	40	PANCREAS OVERLAPPING	PREVIOUS USE	YES	XELODA
56	10.5	78	16	6		526	NO	YES	YES	NO	NO	IV	2009-10-05	DEAD	2009-11-25	FEMALE	56	PANCREAS NOS	NEVER USED	YES	GEMICITABINE + CISPLATIN
57	23.8	78	13	9		528	YES	YES	NO	NO	YES	IV	2008-08-06	DEAD	2009-11-18	MALE	13	ISLETS OF LANGERHANS	NEVER USED	YES	METASTATIC ENDOCRINE CARC
58	5.9	56	33	9	2	332	NO	NO	YES	NO	NO	IV	2009-09-13	DEAD	2009-12-07	MALE	46	PANCREAS TAIL	CIGARETTE SMOKER, CURRENT	YES	GEMZAR + XELODA
59	6.3	70	20	6	4	109	YES	NO	NO	NO	NO	IV	2009-10-06	DEAD	2009-12-18	MALE	50	PANCREAS HEAD	CIGARETTE SMOKER, CURRENT	YES	GEMZAR
60	10.7	84	11	4	1	312	NO	YES	NO	NO	NO	IV	2009-06-16	DEAD	2010-01-20	FEMALE	61	PANCREAS HEAD	NEVER USED	YES	GEMZAR
61	5.7	72	17	9	2	116	NO	NO	NO	NO	NO	III	2009-12-19	DEAD	2010-02-25	MALE	77	PANCREAS HEAD	UNKNOWN	NO
62	12.8	94	4	2		213	NO	NO	NO	NO	NO	III	2009-08-07	DEAD	2010-02-26	FEMALE	73	PANCREAS HEAD	NEVER USED	NO
63	9.1	65	25	7	3	278	NO	NO	NO	NO	NO	II	2009-09-08	DEAD	2010-03-10	MALE	55	PANCREAS HEAD	PREVIOUS USE	YES	5-FU + GEMZAR
64	12.2	90	5	5		245	NO	NO	NO	NO	NO	III	2010-03-04	DEAD	2010-03-17	MALE	58	PANCREAS HEAD	NEVER USED	NO
65	7.9	73	17	7	3	205	YES	NO	NO	NO	NO	IV	2010-03-17	DEAD	2010-04-04	MALE	66	PANCREAS NOS	CIGARETTE SMOKER, CURRENT	YES	GEMZAR
66	12	71	22	5	2	414	NO	NO	NO	NO	NO	III	2008-03-01	DEAD	2010-04-24	MALE	43	PANCREAS NOS	CIGARETTE SMOKER, CURRENT	YES	GEMZAR
67	18.3	75	14	11		264	YES	NO	NO	NO	NO	IV	2010-03-16	DEAD	2010-05-08	FEMALE	74	PANCREAS TAIL	CIGARETTE SMOKER, CURRENT	YES	XELODA
68	14.4	82	8	10		404	YES	NO	NO	NO	NO	IV	2010-01-14	DEAD	2010-05-09	FEMALE	42	PANCREAS HEAD	NEVER USED	YES	GEMZAR
69	8.8	70	20	7	3	225	YES	NO	NO	NO	NO	IV	2010-01-23	DEAD	2010-05-18	MALE	54	PANCREAS TAIL	CIGARETTE SMOKER, CURRENT	YES	GEMZAR + XELODA
70	10.2	63	24	8	5	298	YES	NO	NO	NO	NO	IV	2010-04-28	DEAD	2010-06-12	MALE	59	PANCREAS NOS	CIGARETTE SMOKER, CURRENT	YES	GEMZAR
71	4.2	50	35	12	3	246	NO	NO	NO	NO	NO	III	2010-06-04	DEAD	2010-07-05	MALE	59	PANCREAS NOS	PREVIOUS USE	NO
72	6.9	64	18	18		238	YES	NO	YES	NO	NO	IV	2010-05-17	DEAD	2010-07-21	MALE	64	PANCREAS HEAD	PREVIOUS USE	NO
73	7.8	60	23	7	1	237	YES	NO	NO	NO	NO	IV	2010-02-17	DEAD	2010-07-30	MALE	67	PANCREAS OTHER SPEC.	PREVIOUS USE	YES	GEMZAR
74	6.7	60	30	6	4	362	YES	NO	NO	NO	NO	IV	2009-07-14	DEAD	2010-08-20	MALE	46	PANCREAS TAIL	CIGARETTE SMOKER, CURRENT	YES	CISPLATIN + VP-16
75	8.8	76	14	9	1	171	YES	NO	NO	NO	NO	IV	2010-05-23	DEAD	2010-08-20	MALE	64	PANCREAS HEAD	PREVIOUS USE	YES	GEMZAR
76	6.6	70	20	8	2	153	NO	NO	NO	NO	NO	III	2009-05-11	DEAD	2010-08-28	MALE	79	PANCREAS HEAD	PREVIOUS USE	YES	GEMZAR
77	6.4	65	25	8	2	428	YES	NO	NO	NO	NO	IV	2010-04-10	DEAD	2010-08-31	FEMALE	41	PANCREAS HEAD	NEVER USED	YES	GEMZAR
78	8.1	88	9	3		506	NO	NO	NO	NO	NO	III	2010-08-24	DEAD	2010-09-07	FEMALE	70	PANCREAS HEAD	PREVIOUS USE	NO
79	12.2	76	15	9		375	NO	NO	NO	NO	NO	III	2009-10-24	DEAD	2010-09-11	MALE	53	PANCREAS HEAD	CIGARETTE SMOKER, CURRENT	YES	GEMZAR
80	11.6	77	18	4	1	322	NO	NO	NO	NO	NO	II	2010-03-02	DEAD	2010-09-14	MALE	66	PANCREAS HEAD	PREVIOUS USE	YES	XELODA
81	12.3	84	13	2	1	193	YES	YES	NO	NO	NO	IV	2010-06-23	DEAD	2010-09-16	MALE	48	PANCREAS NOS	PREVIOUS USE	YES	GEMZAR
82	6.3	62	26	10	2	368	NO	NO	NO	NO	NO	II	2009-11-21	DEAD	2010-10-06	FEMALE	41	PANCREAS HEAD	CIGARETTE SMOKER, CURRENT	YES	GEMZAR/5-FU + RTX
83	6.7	77	18	5		239	NO	NO	NO	NO	NO	III	2010-05-22	DEAD	2010-10-20	MALE	72	PANCREAS HEAD	NEVER USED	NO
84	7.8	66	18	14	2	400	YES	NO	NO	NO	NO	IV	2010-01-25	DEAD	2010-10-28	MALE	62	PANCREAS HEAD	NEVER USED	YES	GEMZAR
85	8.7	75	13	10	2	142	YES	YES	NO	NO	NO	IV	2010-07-05	DEAD	2010-11-06	FEMALE	64	PANCREAS TAIL	NEVER USED	YES	GEMZAR
86	7	61	31	8		162	NO	NO	NO	NO	NO	III	2010-06-05	DEAD	2010-11-24	FEMALE	80	PANCREAS OTHER SPEC.	NEVER USED	NO
87	9.4	66	26	8		426	NO	NO	NO	NO	NO	III	2010-02-28	DEAD	2010-11-30	FEMALE	65	PANCREAS HEAD	NEVER USED	YES	GEMZAR + XELODA
88	11.6	78	14	8		311	NO	NO	NO	NO	NO	II	2008-01-23	DEAD	2010-12-06	MALE	74	PANCREAS HEAD	PREVIOUS USE	NO
89	14.9	67	15	12	6	636	YES	NO	NO	NO	NO	IV	2010-11-27	DEAD	2010-12-21	FEMALE	27	PANCREAS NOS	CIGARETTE SMOKER, CURRENT	NO
90	10.9	60	30	10		412	NO	NO	NO	NO	NO	II	2007-08-13	DEAD	2011-01-17	FEMALE	67	PANCREAS HEAD	NEVER USED	YES	5-FU PROTOCOL
91	6.7	79	17	4		159	NO	NO	NO	NO	YES	IV	2010-02-28	DEAD	2011-01-17	FEMALE	40	PANCREAS NOS	CIGARETTE SMOKER, CURRENT	YES	GEMZAR + XELODA
92	10.4	60	30	8	2	465	YES	NO	NO	NO	NO	IV	2008-11-15	DEAD	2011-01-19	FEMALE	46	PANCREAS NOS	NEVER USED	NO
93	7.8	76	19	4	1	585	YES	NO	NO	NO	NO	IV	2010-08-03	DEAD	2011-01-23	FEMALE	57	PANCREAS OVERLAPPING	NEVER USED	YES	GEMZAR
94	9.9	55	35	10		359	NO	YES	NO	NO	NO	IV	2009-10-27	DEAD	2011-02-12	MALE	72	PANCREAS HEAD	CIGARETTE SMOKER, CURRENT	YES	GEMZAR
95	4.3	43	40	10	5	205	YES	NO	NO	NO	NO	IV	2010-12-01	DEAD	2011-03-14	MALE	53	PANCREAS HEAD	CIGARETTE SMOKER, CURRENT	YES	GEMZAR
96	8.5	57	28	10	5	193	YES	NO	NO	NO	NO	IV	2010-04-04	DEAD	2011-04-14	MALE	55	PANCREAS TAIL	CIGARETTE SMOKER, CURRENT	YES	GEMZAR
97	6.1	64	16	17	3	198	YES	NO	NO	NO	NO	IV	2011-03-23	DEAD	2011-04-14	MALE	47	PANCREAS OVERLAPPING	CIGARETTE SMOKER, CURRENT	YES	GEMZAR
98	4.8	68	27	4	1	250	NO	NO	NO	NO	NO	II	2011-01-23	DEAD	2011-04-26	FEMALE	60	PANCREAS HEAD	CIGARETTE SMOKER, CURRENT	YES	GEMZAR
99	9.9	65	25	8	2	400	NO	NO	NO	NO	NO	III	2010-08-29	DEAD	2011-05-20	MALE	69	PANCREAS NOS	PREVIOUS USE	YES	GEMZAR
100	8.9	72	19	7	1	336	YES	NO	NO	NO	YES	IV	2011-04-09	DEAD	2011-05-27	FEMALE	67	PANCREAS HEAD	PREVIOUS USE	NO
101	8.1	70	25	5		307	NO	NO	NO	NO	NO	III	2009-03-29	DEAD	2011-06-22	MALE	69	PANCREAS HEAD	PREVIOUS USE	YES	CISPLATIN + VP-16
102	5.9	73	17	10		190	YES	NO	NO	NO	NO	IV	2011-05-18	DEAD	2011-07-22	MALE	76	PANCREAS HEAD	NEVER USED	NO
103	9.9	55	35	7	3	232	NO	NO	NO	NO	NO	III	2008-08-16	DEAD	2011-07-23	MALE	59	PANCREAS HEAD	UNKNOWN	NO
104	5.6	75	15	10		197	NO	NO	NO	NO	NO	III	2010-01-04	DEAD	2011-07-30	FEMALE	38	PANCREAS HEAD	NEVER USED	YES	GEMZAR
105	10.5	60	30	8	2	392	NO	NO	NO	NO	NO	III	2010-10-31	DEAD	2011-08-09	FEMALE	55	PANCREAS HEAD	NEVER USED	YES	GEMZAR
106	32.5	95	3	2		220	YES	YES	NO	NO	NO	IV	2011-08-24	DEAD	2011-09-15	FEMALE	73	PANCREAS BODY	PREVIOUS USE	NO
107	6.6	75	19	6		269	YES	NO	YES	NO	NO	IV	2011-07-31	DEAD	2011-10-20	MALE	55	PANCREAS OVERLAPPING	CIGARETTE SMOKER, CURRENT	YES	GEMZAR
108	14.4	92	6	2		266	NO	NO	NO	NO	NO	III	2011-04-13	DEAD	2011-11-12	MALE	60	PANCREAS NOS	CIGARETTE SMOKER, CURRENT	YES	GEMZAR
109	10.3	54	34	8	4	254	NO	NO	NO	NO	NO	III	2011-07-10	DEAD	2011-12-13	MALE	69	PANCREAS NOS	NEVER USED	YES	GEMZAR
110	8.8	62	28	5	5	223	NO	NO	NO	NO	NO	III	2010-12-01	DEAD	2011-11-30	MALE	49	PANCREAS HEAD	NEVER USED	YES	GEMZAR + 5-FU
111	9.7	73	20	6	1	197	NO	NO	NO	NO	NO	IV	2011-02-20	DEAD	2011-12-09	MALE	45	PANCREAS HEAD	CIGARETTE SMOKER, CURRENT	YES	GEMZAR
112	9.4	70	20	9	1	401	NO	YES	NO	NO	NO	IV	2011-08-13	DEAD	2011-12-11	FEMALE	62	PANCREAS BODY	NEVER USED	YES	GEMZAR
113	31.4	91	6	3		849	YES	YES	NO	NO	YES	IV	2011-11-23	DEAD	2011-12-27	FEMALE	32	PANCREAS NOS	NEVER USED	YES	GEMZAR
114	6	70	20	7	3	220	NO	NO	YES	NO	NO	IV	2011-10-18	DEAD	2012-01-19	MALE	31	PANCREAS NOS	PREVIOUS USE	YES	GEMZAR
115	4.7	70	20	7	3	94	NO	NO	NO	NO	NO	III	2011-05-03	DEAD	2012-01-21	MALE	49	PANCREAS HEAD	NEVER USED	YES	XELODA
116	4.3	50	40	10		244	NO	NO	NO	NO	NO	II	2009-02-23	DEAD	2012-02-18	FEMALE	52	PANCREAS HEAD	NEVER USED	NO
117	19.8	83	10	5	2	80	YES	NO	NO	NO	NO	IV	2011-11-21	DEAD	2012-02-23	FEMALE	72	PANCREAS BODY	CIGARETTE SMOKER, CURRENT	YES	GEMZAR
118	18.3	80	15	5		243	YES	NO	NO	NO	NO	IV	2012-01-17	DEAD	2012-03-17	MALE	57	PANCREAS HEAD	PREVIOUS USE	NO
119	5	53	40	6	1	192	NO	NO	NO	NO	NO	III	2011-01-25	DEAD	2012-03-19	MALE	41	PANCREAS NOS	NEVER USED	NO
120	6.9	70	20	8	2	321	NO	YES	YES	NO	NO	IV	2012-01-15	DEAD	2012-03-26	FEMALE	85	PANCREAS TAIL	NEVER USED	NO
121	6.3	60	30	8	2	193	NO	NO	NO	NO	NO	III	2012-03-10	DEAD	2012-03-26	FEMALE	53	PANCREAS NOS	NEVER USED	NO
122	9.6	65	25	8	2	296	NO	NO	NO	NO	NO	II	2007-10-02	DEAD	2012-03-27	MALE	73	PANCREAS HEAD	CIGARETTE SMOKER, CURRENT	YES	5-FU PROTOCOL
123	8.2	70	20	8	2	142	NO	NO	NO	NO	NO	III	2011-09-22	DEAD	2012-04-26	MALE	60	PANCREAS TAIL	CIGARETTE SMOKER, CURRENT	NO
124	7.3	60	35	4	1	231	NO	NO	NO	NO	NO	IV	2011-10-19	DEAD	2012-05-24	MALE	62	PANCREAS HEAD	CIGARETTE SMOKER, CURRENT	YES	GEMZAR
125	4.3	60	30	10		150	NO	NO	NO	NO	NO	III	2012-04-09	DEAD	2012-05-24	FEMALE	68	PANCREAS BODY	NEVER USED	YES	GEMZAR
126	7.3	75	15	8	2	229	NO	NO	NO	NO	NO	III	2011-07-24	DEAD	2012-06-19	MALE	63	PANCREAS BODY	PREVIOUS USE	YES	GEMZAR
127	8.7	34	50	14	2	531	YES	YES	NO	NO	NO	IV	2012-02-01	DEAD	2012-06-21	MALE	57	PANCREAS OVERLAPPING	PREVIOUS USE	YES	GEMZAR
128	NA	NA	NA	NA	NA	NA	NO	NO	NO	NO	NO	II	2012-06-09	DEAD	2012-12-20	FEMALE	60	PANCREAS HEAD	NEVER USED	NO
129	11.1	75	13	7	5	378	YES	NO	NO	NO	YES	IV	2012-03-25	DEAD	2012-07-30	FEMALE	66	PANCREAS TAIL	NEVER USED	YES	GEMZAR
130	6.6	65	24	8	2	308	YES	NO	NO	NO	NO	IV	2012-08-04	DEAD	2012-08-11	FEMALE	64	PANCREAS HEAD	NEVER USED	NO
131	14.2	70	20	7	3	425	YES	NO	NO	NO	NO	IV	2012-05-02	DEAD	2012-08-12	MALE	72	PANCREAS HEAD	CIGARETTE SMOKER, CURRENT	YES	GEMZAR
132	7.5	80	13	5	2	275	YES	YES	NO	NO	NO	IV	2012-08-06	DEAD	2012-08-28	FEMALE	67	PANCREAS BODY	NEVER USED	YES	GEMICITABINE
133	10.1	65	30	5		459	YES	NO	YES	NO	YES	IV	2012-05-12	DEAD	2012-10-07	FEMALE	57	PANCREAS HEAD	NEVER USED	YES	DOXORUBICIN
134	10	70	24	6		330	NO	NO	NO	NO	NO	III	2012-05-13	DEAD	2012-10-05	MALE	43	PANCREAS BODY	CIGARETTE SMOKER, CURRENT	YES	GEMZAR + CISPLATIN
135	7	72	24	4		295	NO	NO	NO	NO	NO	III	2012-06-23	DEAD	2012-10-03	MALE	52	PANCREAS HEAD	UNKNOWN	NO
136	9.3	75	20	5		489	YES	NO	NO	NO	NO	IV	2012-09-15	DEAD	2012-10-18	FEMALE	73	PANCREAS HEAD	NEVER USED	NO
137	7.6	55	36	6	3	280	YES	NO	NO	NO	NO	IV	2012-10-17	DEAD	2013-12-27	FEMALE	62	PANCREAS HEAD	CIGARETTE SMOKER, CURRENT	YES	GEMZAR
138	8.4	38	48	13		160	NO	NO	YES	NO	NO	IV	2012-10-23	DEAD	2012-11-14	FEMALE	69	PANCREAS HEAD	NEVER USED	NO
139	4.2	53	37	8	2	218	NO	NO	NO	NO	NO	III	2012-07-10	DEAD	2012-11-28	MALE	54	PANCREAS HEAD	CIGARETTE SMOKER, CURRENT	YES	GEMICITABINE
140	5.6	57	30	11	2	139	YES	NO	YES	NO	NO	IV	2012-06-11	DEAD	2012-12-11	MALE	60	PANCREAS BODY	CIGARETTE SMOKER, CURRENT	YES	GEMZAR
141	8.6	60	35	5		308	YES	NO	NO	NO	NO	IV	2012-03-24	DEAD	2012-12-12	MALE	57	PANCREAS HEAD	NEVER USED	YES	5-FU PROTOCOL
142	5.5	85	10	4	1	281	YES	NO	NO	NO	NO	IV	2012-01-18	DEAD	2012-12-19	MALE	69	PANCREAS HEAD	CIGARETTE SMOKER, CURRENT	YES	GEMZAR
143	17.4	76	16	6	2	425	YES	YES	NO	NO	NO	IV	2012-11-10	DEAD	2012-12-19	MALE	44	PANCREAS HEAD	CIGARETTE SMOKER, CURRENT	NO
144	NA	NA	NA	NA	NA	NA	YES	NO	NO	NO	NO	IV	2012-12-19	DEAD	2012-12-24	FEMALE	76	PANCREAS HEAD	NEVER USED	NO
145	16.2	82	10	8		380	NO	YES	YES	NO	NO	IV	2012-11-04	DEAD	2013-01-13	FEMALE	51	PANCREAS BODY	NEVER USED	YES	GEMZAR
146	4	57	33	9	1	186	YES	NO	NO	NO	NO	IV	2013-01-02	DEAD	2013-01-23	MALE	51	PANCREAS HEAD	PREVIOUS USE	NO
147	8.7	75	17	7	1	170	YES	NO	NO	NO	NO	IV	2012-10-06	DEAD	2013-02-02	FEMALE	64	PANCREAS OVERLAPPING	NEVER USED	NO
148	7.5	66	28	6		209	NO	NO	NO	NO	NO	III	2011-10-08	DEAD	2013-02-07	MALE	72	PANCREAS HEAD	NEVER USED	NO
149	9.5	72	21	6	1	432	NO	NO	NO	NO	NO	II	2012-06-13	DEAD	2013-02-17	FEMALE	70	PANCREAS HEAD	NEVER USED	YES	GEMZAR
150	14.2	65	25	8	2	404	NO	NO	NO	NO	YES	IV	2008-10-07	DEAD	2013-03-01	MALE	47	PANCREAS NOS	NEVER USED	YES	CISPLATIN + VP-16
151	9.7	29	57	10	3	620	NO	NO	NO	NO	NO	III	2012-08-22	DEAD	2013-06-01	FEMALE	2	PANCREAS HEAD	NEVER USED	YES	CISPLATIN + DOXORUBICIN
152	4.7	62	31	7		218	YES	NO	YES	NO	NO	IV	2012-01-21	DEAD	2013-03-14	MALE	78	PANCREAS NOS	PREVIOUS USE	YES	GEMZAR
153	9.5	75	17	8		244	YES	YES	NO	NO	YES	IV	2011-12-28	DEAD	2013-03-19	MALE	57	PANCREAS TAIL	CIGARETTE SMOKER, CURRENT	YES	GEMZAR
154	4.6	50	44	5	1	357	NO	NO	NO	NO	NO	III	2012-08-25	DEAD	2013-04-15	MALE	60	PANCREAS HEAD	NEVER USED	YES	GEMZAR
155	9.1	61	28	7	3	186	NO	NO	NO	NO	NO	III	2013-02-24	DEAD	2015-05-07	MALE	29	PANCREAS HEAD	CIGARETTE SMOKER, CURRENT	NO
156	6.3	60	30	7	3	196	YES	YES	YES	NO	NO	IV	2012-02-19	DEAD	2013-05-01	FEMALE	62	PANCREAS BODY	NEVER USED	YES	GEMZAR
157	11.6	76	12	10	2	183	YES	NO	NO	NO	NO	IV	2013-03-30	DEAD	2013-05-06	FEMALE	68	PANCREAS HEAD	NEVER USED	YES	GEMZAR
158	8.3	76	17	3	3	281	YES	NO	YES	NO	NO	IV	2013-03-30	DEAD	2013-06-25	MALE	62	PANCREAS NOS	CIGARETTE SMOKER, CURRENT	YES	GEMZAR
159	35.9	92	6	2		156	YES	YES	YES	NO	NO	IV	2013-06-25	DEAD	2013-06-29	MALE	55	PANCREAS OVERLAPPING	PREVIOUS USE	NO
160	13.4	79	12	8	1	525	YES	NO	NO	NO	NO	IV	2013-04-27	DEAD	2013-07-18	FEMALE	61	PANCREAS HEAD	NEVER USED	NO
161	10.1	87	7	6		200	YES	NO	NO	NO	NO	IV	2013-05-08	DEAD	2013-07-04	FEMALE	67	PANCREAS TAIL	NEVER USED	YES	GEMZAR
162	14.5	86	10	4		354	NO	NO	NO	NO	NO	III	2013-05-19	DEAD	2013-07-08	MALE	66	PANCREAS HEAD	NEVER USED	YES	GEMZAR
163	13.9	83	11	6		607	YES	NO	NO	NO	NO	IV	2013-06-22	DEAD	2013-07-25	FEMALE	43	PANCREAS HEAD	NEVER USED	NO
164	15.3	65	18	9	8	388	YES	YES	NO	NO	NO	IV	2013-03-04	DEAD	2013-07-30	MALE	78	PANCREAS NOS	PREVIOUS USE	YES	GEMZAR
165	9.1	52	33	12		557	NO	NO	NO	NO	NO	II	2012-09-05	DEAD	2014-09-28	MALE	60	PANCREAS HEAD	CIGARETTE SMOKER, CURRENT	NO
166	6.7	70	20	10		312	NO	NO	NO	NO	NO	III	2011-01-02	DEAD	2013-08-10	MALE	66	PANCREAS NOS	NEVER USED	YES	GEMZAR
167	12.1	70	20	7	2	318	YES	NO	NO	NO	NO	IV	2012-12-22	DEAD	2013-08-17	FEMALE	59	PANCREAS HEAD	NEVER USED	YES	GEMZAR
168	7.4	60	30	6	4	310	NO	YES	YES	NO	YES	IV	2012-05-27	DEAD	2013-08-26	MALE	46	PANCREAS TAIL	CIGARETTE SMOKER, CURRENT	YES	GEMZAR
169	8.3	54	34	8	4	334	YES	NO	YES	NO	NO	IV	2013-02-11	DEAD	2013-10-13	MALE	61	PANCREAS OVERLAPPING	PREVIOUS USE	YES	GEMZAR
170	5.6	74	18	8		226	NO	NO	NO	NO	NO	II	2013-06-01	DEAD	2013-10-12	MALE	73	PANCREAS HEAD	NEVER USED	YES	5-FU + RTX
171	6.6	82	11	6	1	195	YES	NO	NO	NO	NO	IV	2013-07-17	DEAD	2013-12-01	FEMALE	59	PANCREAS OVERLAPPING	NEVER USED	YES	GEMZAR
172	8.9	71	22	6	1	317	YES	NO	YES	NO	NO	IV	2013-04-27	DEAD	2013-10-06	FEMALE	57	PANCREAS TAIL	CIGARETTE SMOKER, CURRENT	YES	GEMZAR
173	5.5	51	37	7	4	247	NO	YES	NO	NO	NO	IV	2013-09-28	DEAD	2013-10-11	MALE	58	PANCREAS HEAD	NEVER USED	NO
174	4.2	65	24	8	2	323	YES	NO	YES	NO	NO	IV	2013-04-14	DEAD	2014-02-04	FEMALE	70	PANCREAS TAIL	NEVER USED	YES	GEMZAR
175	3.1	20	53	25	1	145	NO	NO	YES	NO	NO	IV	2013-08-04	DEAD	2013-10-29	MALE	67	PANCREAS OVERLAPPING	CIGARETTE SMOKER, CURRENT	YES	GEMZAR
176	10.1	82	13	5		361	NO	NO	NO	NO	NO	III	2013-09-03	DEAD	2013-11-22	FEMALE	45	PANCREAS HEAD	NEVER USED	YES	GEMZAR
177	8.6	78	17	4	1	215	NO	NO	NO	NO	NO	I	2013-10-22	DEAD	2013-11-27	MALE	67	PANCREAS NOS	PREVIOUS USE	NO
178	4.2	55	33	11	1	152	NO	NO	NO	NO	NO	III	2013-03-13	DEAD	2013-12-01	MALE	54	PANCREAS HEAD	CIGARETTE SMOKER, CURRENT	YES	GEMZAR
179	8	60	28	8	4	178	YES	NO	NO	NO	NO	IV	2013-05-29	DEAD	2013-12-07	MALE	51	PANCREAS HEAD	CIGARETTE SMOKER, CURRENT	YES	GEMZAR
180	9.1	57	25	10	6	502	NO	NO	NO	NO	NO	III	2012-04-11	DEAD	2014-01-01	MALE	60	PANCREAS HEAD	CIGARETTE SMOKER, CURRENT	YES	GEMZAR
181	5.7	64	25	9	2	257	YES	YES	NO	NO	NO	IV	2013-10-30	DEAD	2014-01-01	FEMALE	61	PANCREAS HEAD	NEVER USED	NO
182	12.3	70	14	13	3	573	NO	NO	NO	NO	YES	IV	2013-12-23	DEAD	2014-01-19	MALE	54	PANCREAS BODY	NEVER USED	YES	XELOX
183	5.8	46	42	11	1	232	YES	NO	NO	NO	NO	IV	2013-10-21	DEAD	2014-10-12	MALE	43	PANCREAS HEAD	NEVER USED	YES	GEMZAR
184	8.3	63	30	6	1	606	YES	NO	NO	NO	NO	IV	2012-12-01	DEAD	2014-02-02	FEMALE	61	PANCREAS TAIL	NEVER USED	YES	GEMZAR + TARCEVA
185	9.2	78	16	5	1	229	NO	NO	NO	NO	NO	III	2013-12-04	DEAD	2014-02-03	FEMALE	91	PANCREAS BODY	NEVER USED	NO
186	9.5	64	28	8		200	YES	NO	NO	NO	NO	IV	2013-09-07	DEAD	2014-02-01	MALE	55	PANCREAS HEAD	CIGARETTE SMOKER, CURRENT	YES	GEMICITABINE
187	13.2	84	10	6		426	YES	NO	NO	NO	NO	IV	2013-11-23	DEAD	2014-02-16	MALE	59	PANCREAS HEAD	NEVER USED	YES	GEMZAR
188	15	87	7	5	1	383	NO	NO	NO	NO	NO	III	2013-08-28	DEAD	2014-02-22	FEMALE	71	PANCREAS HEAD	CIGARETTE SMOKER, CURRENT	NO
189	11.6	61	28	6	4	422	NO	NO	NO	NO	NO	II	2012-09-26	DEAD	2014-10-12	MALE	42	PANCREAS HEAD	CIGARETTE SMOKER, CURRENT	YES	GEMZAR + XELODA
190	6.7	62	18	10	1	192	YES	NO	NO	NO	NO	IV	2013-12-11	DEAD	2014-04-13	MALE	59	PANCREAS OVERLAPPING	NEVER USED	YES	GEMZAR
191	19.4	85	7	8		712	NO	NO	YES	NO	NO	IV	2014-03-30	DEAD	2014-04-15	MALE	70	PANCREAS HEAD	CIGARETTE SMOKER, CURRENT	NO
192	10	70	18	7	5	263	NO	NO	NO	NO	NO	II	2013-11-04	DEAD	2014-08-25	MALE	53	PANCREATIC DUCT	CIGARETTE SMOKER, CURRENT	NO
193	10.8	76	9.3	13.4	1	297	NO	NO	NO	NO	NO	III	2013-08-01	DEAD	2015-09-19	MALE	82	PANCREAS OVERLAPPING	CIGARETTE SMOKER, CURRENT	YES	GEMZAR
194	7.4	58	31	6	4	470	NO	NO	NO	NO	NO	III	2013-10-26	DEAD	2016-05-17	FEMALE	64	PANCREAS HEAD	NEVER USED	NO
195	8.6	45	42	9	4	203	YES	NO	NO	NO	NO	IV	2013-12-17	DEAD	2014-05-19	MALE	60	PANCREAS NOS	NEVER USED	YES	GEMZAR
196	3.2	62	31	5		167	YES	NO	NO	NO	NO	IV	2013-10-01	DEAD	2014-05-20	MALE	57	PANCREAS HEAD	NEVER USED	YES	GEMZAR
197	5.5	69	23	7	1	403	YES	NO	NO	NO	NO	IV	2013-10-06	DEAD	2014-05-27	MALE	33	PANCREAS HEAD	NEVER USED	YES	CISPLATIN + ETOPOSID
198	6.4	63	22	11	3	215	NO	NO	NO	YES	NO	III	2013-09-02	DEAD	2014-05-28	MALE	71	PANCREAS HEAD	PREVIOUS USE	YES	GEMZAR + XELODA
199	11.1	82	12	6		551	NO	YES	NO	NO	NO	IV	2014-01-28	DEAD	2014-07-11	MALE	37	PANCREAS HEAD	NEVER USED	YES	GEMZAR
200	5.4	62	28	8	2	512	NO	NO	NO	NO	NO	III	2008-12-22	DEAD	2014-07-14	MALE	52	PANCREAS HEAD	CIGARETTE SMOKER, CURRENT	NO
201	9.6	81	11	7	1	302	YES	NO	NO	NO	NO	IV	2013-12-29	DEAD	2014-07-15	FEMALE	56	PANCREAS NOS	NEVER USED	NO
202	9.2	87	8	4	1	287	YES	NO	NO	NO	NO	IV	2014-04-17	DEAD	2014-08-06	MALE	65	PANCREAS NOS	NEVER USED	YES	GEMZAR
203	17.9	88	6	6		594	YES	NO	NO	NO	NO	IV	2014-07-27	DEAD	2014-09-01	MALE	49	PANCREAS BODY	NEVER USED	YES	GEMZAR
204	4	44	38	17	1	304	YES	NO	NO	NO	NO	IV	2014-06-16	DEAD	2014-09-12	FEMALE	50	PANCREAS OVERLAPPING	NEVER USED	YES	GEMICITABINE
205	8.7	55	31	7	6	343	NO	NO	NO	NO	NO	II	2014-04-20	DEAD	2014-09-15	MALE	51	PANCREAS HEAD	NEVER USED	YES	GEMZAR
206	3.9	76	20	3	1	192	NO	NO	NO	NO	NO	III	2014-07-10	DEAD	2014-10-12	MALE	69	PANCREAS HEAD	PREVIOUS USE	YES	GEMICITABINE
207	8.6	73	22	3	2	273	YES	YES	YES	NO	NO	IV	2014-08-07	DEAD	2014-10-12	MALE	68	PANCREAS OVERLAPPING	UNKNOWN	YES	GEMICITABINE
208	4.1	56	35	6	2	287	NO	NO	NO	NO	NO	II	2014-03-28	DEAD	2015-09-11	FEMALE	71	PANCREAS HEAD	CIGARETTE SMOKER, CURRENT	YES	FOLFOX
209	11.7	48	43	7	2	150	NO	NO	NO	NO	NO	III	2014-04-13	DEAD	2015-01-25	MALE	71	PANCREAS BODY	PREVIOUS USE	YES	GEMICITABINE + XELOX
210	15.8	70	22	5	3	831	YES	NO	NO	NO	NO	IV	2014-08-04	DEAD	2014-11-04	MALE	32	PANCREAS HEAD	UNKNOWN	NO
211	6.2	72	20	6	2	376	NO	NO	NO	NO	NO	III	2014-04-17	DEAD	2014-11-16	MALE	78	PANCREAS HEAD	UNKNOWN	NO
212	11.1	69	20	5	6	275	YES	NO	NO	NO	NO	IV	2012-06-20	DEAD	2014-11-27	MALE	31	PANCREAS OVERLAPPING	CIGARETTE SMOKER, CURRENT	YES	DOXORUBICIN
213	7	74	15	9	1	179	YES	NO	NO	NO	NO	IV	2013-03-20	DEAD	2014-12-09	MALE	66	PANCREAS BODY	NEVER USED	YES	GEMZAR
214	11.9	77	13	10		338	NO	NO	NO	NO	NO	III	2014-08-27	DEAD	2014-12-14	MALE	64	PANCREAS HEAD	CIGARETTE SMOKER, CURRENT	YES	GEMZAR
215	6.7	72	22	6		188	NO	NO	NO	NO	NO	I	2012-03-05	DEAD	2016-08-03	MALE	50	PANCREAS TAIL	CIGARETTE SMOKER, CURRENT	YES	GEMZAR
216	8.7	71	19	7	2	384	NO	NO	YES	NO	NO	IV	2014-08-11	DEAD	2015-01-02	MALE	71	PANCREAS BODY	PREVIOUS USE	YES	GEMZAR + XELOX
217	5.8	80	15	5		361	NO	NO	NO	NO	NO	III	2014-07-06	DEAD	2016-05-25	FEMALE	31	PANCREAS TAIL	NEVER USED	YES	R-CHOP + IT MTX
218	12.8	75	17	6	1	360	NO	NO	NO	NO	NO	III	2014-07-14	DEAD	2015-01-17	FEMALE	71	PANCREAS HEAD	CIGARETTE SMOKER, CURRENT	NO
219	21.8	81.5	15.7	2.7		200	NO	NO	NO	NO	NO	III	2014-11-01	DEAD	2015-02-24	FEMALE	84	PANCREAS BODY	CIGARETTE SMOKER, CURRENT	NO
220	10.8	69	21	8	2	188	YES	NO	NO	NO	NO	IV	2014-09-04	DEAD	2015-03-08	MALE	72	PANCREAS TAIL	NEVER USED	YES	GEMZAR
221	12.4	86.4	8.2	4.5	0.7	246	YES	YES	NO	NO	NO	IV	2015-02-04	DEAD	2015-03-13	FEMALE	60	PANCREAS OVERLAPPING	NEVER USED	YES	GEMZAR
222	3.7	66.8	15.6	11.8	5.5	187	NO	YES	NO	NO	NO	IV	2011-03-01	DEAD	2015-03-18	MALE	78	PANCREAS HEAD	NEVER USED	NO
223	10.6	60	29	8	3	374	NO	NO	NO	NO	NO	III	2014-10-01	DEAD	2015-03-22	MALE	54	PANCREAS HEAD	PREVIOUS USE	YES	FOLFIRINOX
224	6	69	21	8	1	269	NO	NO	NO	NO	NO	I	2013-07-01	DEAD	2016-07-25	MALE	81	PANCREAS HEAD	NEVER USED	NO
225	4.1	96	4	0		203	YES	YES	NO	NO	YES	IV	2014-09-30	DEAD	2015-04-19	FEMALE	54	PANCREAS NOS	NEVER USED	YES	GEMZAR
226	7.4	52.5	27.3	14.5	5	303	YES	YES	NO	NO	NO	IV	2014-09-06	ALIVE	2015-04-21	FEMALE	62	PANCREAS BODY	NEVER USED	YES	GEMZAR
227	11.7	64.9	18.6	9.9	5.6	247	YES	YES	NO	NO	YES	IV	2015-03-05	DEAD	2015-05-04	MALE	63	PANCREAS NOS	NEVER USED	NO
228	4.5	67.6	25	6.3	0.7	188	YES	NO	NO	NO	NO	IV	2014-12-15	DEAD	2015-05-12	FEMALE	78	PANCREAS TAIL	NEVER USED	NO
229	4.5	54.1	27.2	11.9	5	241	YES	YES	NO	NO	NO	IV	2015-02-01	DEAD	2015-05-12	FEMALE	72	PANCREAS HEAD	NEVER USED	NO
230	10.2	60	28	7	5	348	YES	NO	NO	NO	NO	IV	2012-04-28	DEAD	2015-05-13	MALE	69	PANCREAS HEAD	NEVER USED	YES	Doxorubicin
231	8.1	56	38	5	1	295	NO	NO	NO	NO	NO	III	2013-12-18	DEAD	2015-05-13	FEMALE	45	PANCREAS HEAD	NEVER USED	YES	GEMZAR
232	4.8	53	37	8	2	310	NO	NO	NO	NO	NO	II	2012-12-31	DEAD	2015-08-04	FEMALE	65	PANCREAS HEAD	CIGARETTE SMOKER, CURRENT	YES	GEMICITABINE
233	20.6	52	40	5.4	1.6	478	NO	NO	NO	NO	NO	III	2014-11-17	DEAD	2017-02-17	MALE	58	PANCREAS HEAD	CIGARETTE SMOKER, CURRENT	YES	GEMICITABINE
234	5.7	74	14	10	2	241	NO	YES	NO	NO	NO	IV	2014-06-22	DEAD	2015-06-08	MALE	68	PANCREAS NOS	NEVER USED	YES	GEMICITABINE
235	3.5	62.7	25.1	8	4	183	NO	NO	NO	NO	NO	III	2014-12-10	DEAD	2015-11-17	MALE	55	PANCREAS HEAD	NEVER USED	YES	GEMZAR
236	6.6	68	18	8.2	2.4	297	YES	NO	NO	NO	NO	IV	2015-03-22	DEAD	2015-06-24	FEMALE	47	PANCREAS HEAD	CIGARETTE SMOKER, CURRENT	NO
237	10.4	71	17	11	1	305	NO	NO	NO	NO	NO	III	2014-01-20	DEAD	2015-07-09	MALE	70	PANCREAS HEAD	NEVER USED	YES	FOLFOX
238	9.9	87.3	6.7	5.4	0.4	189	YES	NO	NO	NO	NO	IV	2015-04-27	DEAD	2015-07-18	MALE	68	PANCREAS TAIL	PREVIOUS USE	YES	GEMZAR
239	13.9	78	14	7	1	264	YES	NO	NO	NO	NO	IV	2014-10-26	DEAD	2015-07-29	MALE	44	PANCREAS HEAD	CIGARETTE SMOKER, CURRENT	YES	GEMZAR
240	13.8	68.6	27.1	4.2		232	NO	NO	NO	NO	NO	III	2015-06-01	DEAD	2015-07-30	FEMALE	78	PANCREAS HEAD	NEVER USED	NO
241	9.7	66.7	22.6	8.1	2.2	346	YES	NO	NO	NO	NO	IV	2015-01-12	DEAD	2015-08-16	FEMALE	56	PANCREAS HEAD	NEVER USED	YES	XELOX
242	12	57	31.7	7.6	3	321	YES	NO	NO	NO	NO	IV	2015-06-14	DEAD	2015-08-20	MALE	64	PANCREAS NOS	NEVER USED	YES	GEMZAR
243	4.3	73	17	7	3	110	NO	NO	NO	NO	NO	I	2014-01-07	DEAD	2015-10-24	MALE	64	PANCREAS HEAD	CIGARETTE SMOKER, CURRENT	YES	GEMZAR
244	5.6	78.7	12.5	7.6	1	171	NO	NO	NO	NO	NO	II	2015-02-05	DEAD	2016-10-07	MALE	76	PANCREAS HEAD	PREVIOUS USE	NO
245	11.2	71.5	20.5	7.2	0.5	309	YES	YES	NO	NO	NO	IV	2015-02-15	DEAD	2015-10-08	MALE	50	PANCREAS TAIL	CIGARETTE SMOKER, CURRENT	YES	GEMZAR
246	8.5	48.6	42.2	5.2	3.3	192	NO	NO	NO	NO	NO	III	2015-01-15	DEAD	2016-05-12	MALE	64	PANCREAS HEAD	CIGARETTE SMOKER, CURRENT	YES	GEMZAR
247	7.9	60.5	32.6	5.8	0.6	267	NO	NO	NO	NO	NO	II	2014-02-04	DEAD	2015-10-18	FEMALE	68	PANCREAS HEAD	NEVER USED	YES	GEMZAR
248	10.6	84.2	12.6	0.9	0.7	302	YES	YES	NO	NO	NO	IV	2015-09-08	DEAD	2015-10-21	FEMALE	69	PANCREAS NOS	CIGARETTE SMOKER, CURRENT	NO
249	9.5	73.7	18.9	6	1.1	367	YES	NO	NO	NO	NO	IV	2014-10-01	DEAD	2015-10-27	MALE	48	PANCREAS HEAD	NEVER USED	YES	FOLFIRINOX
250	8.4	64.6	25	6	3.7	930	NO	NO	NO	NO	NO	II	2014-10-28	DEAD	2016-08-30	FEMALE	33	PANCREAS BODY	NEVER USED	YES	GEMZAR
251	13.2	66	25	6	3	331	YES	NO	NO	NO	NO	IV	2014-08-03	DEAD	2015-11-03	FEMALE	62	PANCREAS HEAD	CIGARETTE SMOKER, CURRENT	YES	GEMICITABINE
252	13	70	20	8.1	1.7	310	YES	NO	NO	NO	NO	IV	2015-05-09	DEAD	2015-11-21	MALE	42	PANCREAS HEAD	NEVER USED	YES	FOLFIRINOX
253	8.6	71.3	22.7	5.3	0.2	456	NO	NO	NO	NO	NO	III	2015-01-20	DEAD	2016-07-28	FEMALE	46	PANCREAS HEAD	PREVIOUS USE	YES	FOLFIRINOX
254	8.7	49	34.4	10.2	5.9	306	NO	NO	NO	NO	NO	III	2015-06-01	DEAD	2016-02-08	MALE	55	PANCREAS TAIL	CIGARETTE SMOKER, CURRENT	YES	FOLFIRINOX
255	8.9	65	21	10.5	2.7	464	NO	NO	NO	NO	NO	III	2015-07-16	DEAD	2016-02-13	MALE	62	PANCREAS OVERLAPPING	CIGARETTE SMOKER, CURRENT	YES	GEMZAR
256	7.4	75.6	15.7	7.2	1	333	NO	NO	NO	NO	NO	I	2015-03-03	DEAD	2016-02-24	FEMALE	35	PANCREAS HEAD	CIGARETTE SMOKER, CURRENT	YES	FOLFIRINOX
257	10.8	70.2	23.5	5.9	0.1	386	YES	NO	YES	NO	NO	IV	2015-02-25	DEAD	2016-03-04	FEMALE	55	PANCREAS OTHER SPEC.	NEVER USED	YES	GEMZAR
258	9.2	53.7	34.6	8	1.6	392	NO	YES	NO	NO	NO	IV	2015-09-01	DEAD	2016-03-22	MALE	81	PANCREAS HEAD	NEVER USED	YES	GEMZAR
259	13.6	69.9	20.1	7.4	2	417	YES	NO	NO	NO	NO	IV	2016-02-07	DEAD	2016-04-12	FEMALE	64	PANCREAS TAIL	NEVER USED	NO
260	21.3	52.9	30.1	15.5	0.5	495	YES	YES	NO	NO	NO	IV	2016-02-16	DEAD	2016-04-27	FEMALE	61	PANCREAS HEAD	NEVER USED	YES	GEMZAR
261	9.9	71	22.8	5.3	0.8	125	YES	YES	NO	NO	NO	IV	2015-06-01	DEAD	2016-05-12	MALE	51	PANCREAS HEAD	CIGARETTE SMOKER, CURRENT	YES	FOLFIRINOX
262	4	48	39	9	4	199	NO	NO	NO	NO	NO	III	2014-06-26	DEAD	2016-06-18	MALE	71	PANCREAS HEAD	CIGARETTE SMOKER, CURRENT	YES	GEMZAR
263	5.6	64.6	24.7	9.8	0.7	225	NO	NO	NO	NO	NO	III	2016-05-16	DEAD	2016-06-14	FEMALE	68	PANCREAS HEAD	NEVER USED	NO
264	8	50	38.1	9.5	0.9	227	NO	NO	NO	NO	NO	III	2015-06-30	ALIVE	2016-07-14	MALE	62	PANCREAS HEAD	CIGARETTE SMOKER, CURRENT	YES	FOLFIRINOX
265	8.6	54.1	36.7	6.7	1.9	194	NO	NO	NO	NO	NO	III	2016-03-10	DEAD	2016-08-29	FEMALE	67	PANCREAS OVERLAPPING	CIGARETTE SMOKER, CURRENT	YES	FLUOROURACIL + CAPECITABINE
266	11.5	77.6	14.1	6.5	1.1	326	NO	NO	NO	NO	NO	III	2016-01-21	DEAD	2016-08-10	FEMALE	79	PANCREAS HEAD	NEVER USED	NO
267	9.6	86.9	8.1	4.5	0.2	322	YES	NO	NO	NO	NO	IV	2015-10-09	ALIVE	2016-08-17	MALE	64	PANCREAS NOS	PREVIOUS USE	YES	FOLFIRINOX + GEMZAR
268	9.2	71.5	16.8	9.5	1.4	280	YES	NO	NO	NO	NO	IV	2015-10-01	DEAD	2016-08-22	FEMALE	68	PANCREAS HEAD	NEVER USED	YES	GEMZAR
269	9	58.4	27.7	8.4	4.8	256	NO	NO	NO	NO	NO	II	2016-01-28	DEAD	2017-12-13	MALE	66	PANCREAS HEAD	NEVER USED	YES	GEMZAR
270	10.7	63	23	7	7	308	YES	YES	NO	NO	NO	IV	2014-09-14	DEAD	2016-09-01	FEMALE	65	PANCREAS BODY	NEVER USED	YES	GEMZAR
271	6.4	64.3	24.2	10.6	0.3	272	NO	NO	NO	NO	NO	III	2016-02-08	DEAD	2018-07-27	FEMALE	39	PANCREAS HEAD	NEVER USED	YES	FOLFIRINOX
272	5.2	50	36.7	9.3	3.3	255	YES	YES	NO	NO	NO	IV	2015-06-14	DEAD	2016-09-23	MALE	38	PANCREAS HEAD	CIGARETTE SMOKER, CURRENT	YES	FOLFIRINOX + ABRAXANE
273	6.6	72.7	14.8	9.4	2.3	165	NO	NO	NO	NO	NO	I	2015-08-02	DEAD	2016-09-29	FEMALE	34	PANCREAS TAIL	NEVER USED	NO
274	11.1	69.9	20.5	7.5	1.2	280	YES	YES	NO	NO	NO	IV	2015-03-05	DEAD	2016-10-31	MALE	61	PANCREAS HEAD	CIGARETTE SMOKER, CURRENT	YES	GEMZAR
275	7.3	69.3	18.6	7.9	3.4	188	YES	NO	NO	NO	NO	IV	2016-04-04	DEAD	2017-01-25	MALE	65	PANCREAS OVERLAPPING	NEVER USED	YES	GEMZAR
276	11.1	76.5	14	8.7	0.5	385	YES	NO	NO	NO	NO	IV	2016-06-01	DEAD	2016-10-10	FEMALE	70	PANCREAS NOS	NEVER USED	NO
277	16	66.9	18.7	11.4	1.9	571	NO	YES	NO	NO	NO	IV	2016-03-28	DEAD	2016-10-30	FEMALE	70	PANCREAS NOS	NEVER USED	NO
278	7.7	61.7	26.5	8.9	1.7	549	YES	NO	NO	NO	NO	IV	2015-08-13	DEAD	2016-10-31	MALE	55	PANCREAS HEAD	CIGARETTE SMOKER, CURRENT	YES	FOLFIRINOX
279	5.6	63.1	24	8	3.9	217	NO	NO	NO	NO	NO	III	2016-04-14	DEAD	2016-12-11	FEMALE	54	PANCREAS HEAD	CIGARETTE SMOKER, CURRENT	YES	GEMZAR
280	12.9	78.7	11.4	7.6	1.6	345	YES	NO	NO	NO	NO	IV	2016-06-10	DEAD	2016-11-26	FEMALE	63	PANCREAS BODY	NEVER USED	YES	GEMZAR
281	11	70.7	19.9	5.8	3	238	YES	YES	YES	NO	NO	IV	2016-05-04	DEAD	2017-03-21	MALE	38	PANCREAS HEAD	CIGARETTE SMOKER, CURRENT	YES	FOLFIRINOX
282	11	79.8	9	10.5	0.5	130	NO	NO	NO	NO	NO	III	2016-02-01	DEAD	2016-12-17	MALE	63	PANCREAS HEAD	CIGARETTE SMOKER, CURRENT	YES	GEMZAR
283	13.5	88.2	7.9	3.1		302	YES	YES	NO	NO	NO	IV	2016-10-08	DEAD	2016-12-28	FEMALE	59	PANCREATIC DUCT	NEVER USED	NO
284	8.6	64	32	3	1	332	NO	NO	NO	NO	NO	I	2014-07-17	DEAD	2017-01-10	MALE	42	PANCREAS HEAD	NEVER USED	YES	GEMZAR
285	7	60	37	3		192	NO	NO	NO	NO	NO	I	2013-09-14	DEAD	2014-07-10	FEMALE	51	PANCREAS BODY	CIGARETTE SMOKER, CURRENT	NO
286	10.9	79.4	13.3	6	0.9	521	YES	NO	NO	NO	NO	IV	2016-06-06	DEAD	2018-02-25	FEMALE	55	PANCREAS HEAD	NEVER USED	YES	FOLFIRINOX
287	6.6	60.4	29.3	8.5	0.9	199	NO	NO	NO	NO	NO	II	2016-07-14	DEAD	2017-09-15	MALE	53	PANCREAS OVERLAPPING	CIGARETTE SMOKER, CURRENT	YES	GEMZAR
288	4.7	75.1	13.8	5.6	5	141	YES	NO	NO	NO	NO	IV	2015-08-18	DEAD	2017-07-12	FEMALE	52	PANCREAS HEAD	CIGARETTE SMOKER, CURRENT	YES	FOLFOX + FOLFIRINOX
289	8.8	62.1	28.1	6.3	2.9	290	YES	NO	NO	NO	NO	IV	2016-08-29	DEAD	2017-02-21	FEMALE	59	PANCREAS BODY	NEVER USED	YES	FOLFIRINOX
290	7.7	64.8	27.7	6.4	0.3	1354	YES	NO	NO	NO	NO	IV	2016-10-31	ALIVE	2017-02-23	FEMALE	65	PANCREAS NOS	NEVER USED	YES	GEMZAR
291	5.8	54.5	32.5	10.7	1.5	209	YES	NO	NO	NO	NO	IV	2016-07-01	DEAD	2017-03-09	MALE	51	PANCREAS HEAD	NEVER USED	YES	GEMZAR
292	9.8	79	14.6	5.4	0.3	330	YES	YES	NO	NO	YES	IV	2017-01-10	DEAD	2017-03-16	MALE	76	PANCREAS HEAD	NEVER USED	NO
293	8	63	25	9	3	219	NO	NO	NO	NO	NO	III	2013-09-10	DEAD	2017-03-18	MALE	66	PANCREAS HEAD	CIGARETTE SMOKER, CURRENT	YES	GEMICITABINE
294	7.5	73	22	5		378	NO	NO	YES	NO	NO	IV	2013-09-16	DEAD	2017-03-19	FEMALE	59	PANCREAS HEAD	CIGARETTE SMOKER, CURRENT	YES	GEMZAR
295	5.9	69	25	5	1	248	NO	NO	NO	NO	NO	I	2013-10-08	DEAD	2017-03-29	FEMALE	57	PANCREAS TAIL	NEVER USED	NO
296	6.9	61.7	28.2	6.8	2.9	218	NO	NO	YES	NO	NO	IV	2015-11-29	ALIVE	2017-04-02	MALE	38	PANCREAS NOS	CIGARETTE SMOKER, CURRENT	YES	FOLFIRINOX + 5-FU
297	5.4	51.8	33	12.7	1.5	308	NO	NO	NO	NO	NO	III	2015-08-25	ALIVE	2017-04-09	MALE	64	PANCREAS BODY	NEVER USED	YES	GEMZAR
298	7.6	68.7	17	11.1	2.2	255	YES	NO	NO	NO	NO	IV	2016-12-01	DEAD	2017-04-16	FEMALE	85	PANCREAS NOS	NEVER USED	NO
299	3.8	73.8	17.8	7.4	0.6	145	YES	NO	NO	NO	NO	IV	2016-09-13	DEAD	2017-04-28	FEMALE	65	PANCREAS BODY	NEVER USED	YES	FOLFIRINOX
300	6.5	65.2	58.8	6.3	1.9	175	NO	NO	NO	NO	NO	III	2017-03-16	ALIVE	2017-06-05	FEMALE	68	PANCREAS HEAD	CIGARETTE SMOKER, CURRENT	NO
301	8.1	54.1	29.3	10.2	4.3	412	YES	NO	NO	NO	NO	IV	2016-12-15	DEAD	2017-06-29	MALE	49	PANCREAS HEAD	PREVIOUS USE	YES	FOLFIRINOX + GEMZAR+ (NAB-PACLITAXEL)
302	10.9	77.1	15.8	4.3	1.6	277	YES	NO	NO	NO	NO	IV	2017-01-11	DEAD	2017-07-06	FEMALE	59	PANCREAS BODY	NEVER USED	YES	GEMZAR
303	9	77.8	9.3	12.5	0.1	179	YES	NO	NO	NO	NO	IV	2017-05-08	DEAD	2017-07-25	FEMALE	50	PANCREAS HEAD	CIGARETTE SMOKER, CURRENT	YES	GEMZAR
304	8.8	59.6	24.2	12.2	2.7	231	YES	NO	NO	NO	NO	IV	2017-01-08	DEAD	2018-03-14	MALE	73	PANCREAS NOS	CIGARETTE SMOKER, CURRENT	YES	CISPLATIN + GEMZAR
305	7.3	59.9	32.5	5.3	1.8	179	YES	NO	NO	NO	NO	IV	2017-01-01	ALIVE	2017-08-16	MALE	44	PANCREAS HEAD	CIGARETTE SMOKER, CURRENT	YES	FOLFIRINOX
306	5.9	46.1	39.4	11	2.3	266	NO	NO	NO	NO	NO	III	2017-06-09	DEAD	2017-08-19	FEMALE	61	PANCREAS HEAD	NEVER USED	YES	FOLFOX
307	4.9	52	34.1	9.3	3.2	266	YES	NO	NO	NO	NO	IV	2017-06-10	DEAD	2017-08-19	MALE	29	PANCREAS HEAD	CIGARETTE SMOKER, CURRENT	NO
308	4.2	72	25	1.7	1.2	131	NO	NO	NO	NO	NO	III	2017-03-13	DEAD	2017-08-31	MALE	63	PANCREAS NOS	CIGARETTE SMOKER, CURRENT	YES	GAMZAR
309	19.6	80.6	10.1	8.7	0.1	500	YES	NO	YES	NO	NO	IV	2017-04-03	DEAD	2017-09-08	MALE	63	PANCREAS TAIL	NEVER USED	YES	GEMZAR
310	8.5	82.1	10.7	6.1	0.4	269	YES	YES	NO	NO	NO	IV	2016-11-01	DEAD	2017-10-07	MALE	64	PANCREAS HEAD	PREVIOUS USE	YES	XELOX
311	10.4	74.2	13.5	11.2	0.3	249	YES	NO	NO	NO	NO	IV	2017-03-02	DEAD	2018-04-29	MALE	51	PANCREAS HEAD	NEVER USED	YES	GEMZAR/ FOLFORIN
312	5.6	48.7	40.5	8.2	1.6	235	NO	NO	NO	NO	NO	III	2017-03-20	ALIVE	2017-10-16	MALE	62	PANCREAS HEAD	CIGARETTE SMOKER, CURRENT	YES	RCVP
313	9.1	72.5	16.6	8.8	1.7	209	YES	NO	NO	NO	NO	IV	2017-07-04	DEAD	2017-10-29	FEMALE	52	PANCREAS HEAD	CIGARETTE SMOKER, CURRENT	YES	GEMZAR
314	10.2	60	30	7.8	2.3	369	NO	NO	NO	NO	NO	III	2017-01-01	DEAD	2018-05-03	FEMALE	74	PANCREAS HEAD	NEVER USED	YES	GEMZAR
315	7.5	59.1	30.6	7.7	1.7	214	YES	NO	YES	NO	NO	IV	2017-08-06	DEAD	2017-11-06	FEMALE	65	PANCREAS BODY	NEVER USED	YES	GEMZAR
316	12.6	77.8	14.3	6.7	0.5	402	YES	NO	NO	NO	NO	IV	2017-04-16	DEAD	2018-02-01	FEMALE	13	PANCREAS HEAD	NEVER USED	NO
317	12.3	82.1	8.5	8.3	0.5	318	YES	NO	NO	NO	NO	IV	2017-10-05	DEAD	2017-11-15	MALE	63	PANCREAS NOS	PREVIOUS USE	NO
318	6.5	50.6	39.4	6.1	3.3	276	NO	NO	NO	NO	NO	III	2017-03-22	ALIVE	2017-12-05	FEMALE	23	PANCREAS HEAD	CIGARETTE SMOKER, CURRENT	NO
319	8.1	63.7	26.5	8.6	0.4	413	NO	NO	NO	NO	NO	III	2017-10-24	DEAD	2017-12-05	FEMALE	86	PANCREAS HEAD	NEVER USED	NO
320	10.2	71.2	12.4	14.3	1.1	213	YES	NO	NO	NO	NO	IV	2017-03-01	DEAD	2017-12-06	MALE	42	PANCREAS HEAD	NEVER USED	YES	GEMZAR
321	7.1	55.2	30.8	8.2	5.1	93	YES	NO	NO	NO	NO	IV	2017-08-28	ALIVE	2017-12-27	FEMALE	56	PANCREAS BODY	CIGARETTE SMOKER, CURRENT	YES	GEMZAR
322	6.1	67.6	19.3	10	2.2	112	NO	NO	YES	NO	NO	IV	2017-07-10	DEAD	2018-08-09	MALE	77	PANCREAS BODY	NEVER USED	YES	GEMZAR + XELODA
323	5.3	69.1	18.8	7.4	3.9	154	YES	YES	YES	NO	NO	IV	2017-06-08	DEAD	2018-02-25	FEMALE	61	PANCREAS NOS	NEVER USED	YES	GEMZAR
324	6.5	55	33	8.9	2.3	222	YES	NO	NO	NO	NO	IV	2017-07-09	DEAD	2018-06-05	FEMALE	47	PANCREAS HEAD	NEVER USED	NO
325	3.8	76.1	12.4	8.5	2.2	86	YES	YES	NO	NO	NO	IV	2017-10-15	ALIVE	2018-03-08	FEMALE	55	PANCREAS OVERLAPPING	NEVER USED	YES	GEMZAR
326	3.7	58.2	32.6	6.9	1.8	115	YES	NO	NO	NO	NO	IV	2017-10-24	DEAD	2018-03-09	FEMALE	60	PANCREAS BODY	NEVER USED	YES	GEMZAR
327	7.8	67.2	19.9	9.6	2.5	121	YES	NO	YES	NO	NO	IV	2017-10-04	DEAD	2018-04-11	MALE	79	PANCREAS BODY	CIGARETTE SMOKER, CURRENT	YES	CARBO + ETOPOISDE
328	4.4	70.7	17.3	9.5	1.1	245	NO	NO	NO	NO	NO	III	2017-06-06	ALIVE	2018-06-28	MALE	66	PANCREAS OTHER SPEC.	PREVIOUS USE	YES	FOLFIRINOX
329	8.5	75	18	5.3	1.4	129	NO	NO	NO	NO	NO	III	2017-07-01	ALIVE	2018-08-05	MALE	72	PANCREAS HEAD	PREVIOUS USE	YES	GEMZAR
330	8.5	77.9	14.6	4.9	1.7	329	NO	NO	NO	NO	NO	III	2015-08-01	ALIVE	2018-08-13	FEMALE	47	PANCREAS NOS	NEVER USED	NO
331	7	58.7	30.5	8	2	141	YES	NO	NO	NO	NO	IV	2017-05-07	ALIVE	2018-10-14	MALE	55	PANCREAS NOS	CIGARETTE SMOKER, CURRENT	YES	GEMZAR
332	13.3	58.3	33.4	7.2	0.5	425	NO	NO	NO	NO	NO	I	2017-07-11	ALIVE	2018-10-18	MALE	56	PANCREAS NOS	CIGARETTE SMOKER, CURRENT	YES	GEMZAR + CISPLATIN
333	6	54	33	8.7	4	178	NO	NO	NO	NO	NO	I	2015-12-15	DEAD	2018-10-25	MALE	74	PANCREAS OVERLAPPING	NEVER USED	NO
334	8.9	61.9	27.6	4.1	5.8	250	NO	NO	NO	NO	NO	I	2017-07-20	ALIVE	2018-11-08	FEMALE	37	PANCREAS HEAD	NEVER USED	NO
335	8.2	39.1	47.4	11.5	1.1	324	NO	NO	NO	NO	NO	III	2017-01-19	ALIVE	2018-11-12	FEMALE	52	PANCREAS NOS	NEVER USED	YES	GEMZAR
336	9.1	58.8	31.7	6.3	1.7	320	NO	NO	NO	NO	NO	I	2017-04-13	ALIVE	2018-11-12	FEMALE	51	PANCREAS HEAD	NEVER USED	YES	GEMZAR + XELODA
337	9.1	79	8	13		384	NO	NO	NO	NO	NO	IV	2015-05-31	ALIVE	2018-11-22	MALE	56	PANCREAS HEAD	NEVER USED	YES	R-CHOP + DHAP
338	7	71.2	17.3	9.4	1.8	227	YES	NO	NO	NO	NO	IV	2015-06-09	ALIVE	2018-11-27	MALE	66	PANCREAS NOS	CIGARETTE SMOKER, CURRENT	YES	FOLFOX + FOLFIRINOX
339	4.7	58.2	25.1	11.7	4.1	284	YES	NO	NO	NO	NO	IV	2017-10-10	ALIVE	2018-11-27	FEMALE	45	PANCREAS HEAD	NEVER USED	YES	CISPLATIN + ETOPOSID
340	6.1	71.1	19.9	8.6	0.1	208	YES	NO	NO	NO	NO	IV	2017-11-22	ALIVE	2018-12-02	FEMALE	52	PANCREAS TAIL	NEVER USED	YES	ETO+CARBO+CISPLATIN
341	13.7	56.9	37.5	4.4	0.6	346	NO	YES	NO	NO	NO	III	2015-12-06	ALIVE	2018-12-04	MALE	57	PANCREAS OVERLAPPING	CIGARETTE SMOKER, CURRENT	NO
342	4.3	53.1	30.5	12	3.3	272	YES	NO	NO	NO	NO	IV	2016-03-30	ALIVE	2018-12-04	FEMALE	73	PANCREAS HEAD	NEVER USED	YES	GEMZAR
343	6.6	63.1	21.7	11	2.9	180	NO	NO	NO	NO	NO	I	2016-02-18	ALIVE	2018-12-05	MALE	41	PANCREAS NOS	CIGARETTE SMOKER, CURRENT	NO
344	7.8	61.3	26	8.1	4.1	194	NO	NO	NO	NO	NO	III	2017-04-23	ALIVE	2018-12-08	MALE	73	PANCREAS HEAD	NEVER USED	YES	GEMZAR
345	5.4	27.3	44	13.1	14.2	240	NO	NO	NO	NO	NO	I	2017-09-06	ALIVE	2018-12-08	FEMALE	41	PANCREAS NOS	CIGARETTE SMOKER, CURRENT	NO
346	9.3	37.7	50.7	8.9	2	338	YES	NO	NO	NO	NO	IV	2017-10-02	ALIVE	2018-12-08	MALE	57	PANCREAS OVERLAPPING	CIGARETTE SMOKER, CURRENT	YES	CARBO + ETOPOISDE
347	3	27.4	62.2	9.7	0.3	92	NO	YES	YES	NO	NO	IV	2016-01-30	ALIVE	2018-12-11	FEMALE	50	PANCREAS OVERLAPPING	NEVER USED	YES	FOLFIRINOX
348	12.7	46.9	39.9	9.7	1.5	264	YES	NO	NO	NO	NO	IV	2016-08-14	ALIVE	2018-12-12	MALE	60	PANCREAS OVERLAPPING	CIGARETTE SMOKER, CURRENT	NO
349	15.1	79.5	10.9	7.9	1	341	NO	NO	NO	NO	NO	II	2016-06-24	ALIVE	2018-12-12	FEMALE	57	PANCREAS HEAD	NEVER USED	YES	GEMZAR
350	3.8	56	27.6	11.8	2.5	308	NO	NO	NO	NO	NO	III	2016-11-01	ALIVE	2018-12-12	FEMALE	68	PANCREAS HEAD	UNKNOWN	YES	TMZ
351	10.5	68.3	19.7	8	3	413	NO	YES	NO	NO	NO	IV	2017-11-14	ALIVE	2018-12-12	MALE	77	PANCREAS HEAD	PREVIOUS USE	YES	GEMZAR
352	8.7	71.5	15.3	9.5	2.5	393	YES	NO	NO	NO	NO	IV	2017-08-20	ALIVE	2018-12-12	MALE	75	PANCREAS HEAD	NEVER USED	YES	GEMZAR
353	8.5	60.5	31.6	7	0.7	273	YES	NO	NO	NO	NO	IV	2016-09-01	ALIVE	2018-12-13	FEMALE	67	PANCREAS TAIL	NEVER USED	NO
354	15.3	94.5	3.4	0.1	1.4	228	NO	NO	NO	NO	NO	II	2017-07-20	ALIVE	2018-12-17	FEMALE	60	PANCREAS HEAD	NEVER USED	YES	XELODA
355	9.4	63.7	25.2	6.9	4.3	153	NO	YES	NO	NO	NO	IV	2017-11-12	ALIVE	2018-12-17	MALE	68	PANCREAS TAIL	NEVER USED	YES	FOLFIRINOX
356	10.1	81.4	10.4	4.3	3.5	195	NO	NO	NO	NO	NO	III	2017-11-23	ALIVE	2018-12-17	MALE	62	PANCREAS NOS	CIGARETTE SMOKER, CURRENT	YES	GEMZAR
357	5.6	61.3	26.2	7.6	4.1	316	NO	NO	NO	NO	NO	II	2016-11-01	ALIVE	2018-09-13	MALE	62	PANCREAS HEAD	CIGARETTE SMOKER, CURRENT	YES	GEMZAR
358	23.2	84	7	7	2	526	NO	NO	NO	NO	YES	IV	2007-02-11	DEAD	2007-03-02	MALE	72	PANCREAS NOS	NEVER USED	NO
